# Supplementary material for: Transcriptional Analysis of Human Skin Lesions Identifies Tryptophan-2,3-Deoxygenase as a Restriction Factor for Cutaneous Leishmania
Source: Front Cell Infect Microbiol. 2019 Oct 4;9:338. doi: 10.3389/fcimb.2019.00338 (PMC6788307; doi:10.3389/fcimb.2019.00338)
Supplement: Supplementary file 1 [file Table_1.XLSX]

## Sheet: Sheet1
6PGDH	ATGGCCCAAGCTGACATC	CACAAAGCCGTGGTCATTC
ACACA	CACATAAGGTCCAGCATGTC	AGCGAGTAACAAATTCTGCTG
ACACB	TCATCGAGAAGGTGCTTATTG	TTGCGGAACATCTCATAGG
AHR	AAACAGTAAAGCCAATCC	ACTCTGTATTAAGTCGGTCTC
ANKRD37	CGAGGTGGATGGTCTGAAG	CAGAGAAGAAAGCAAGCAAGG
APOBEC3A	AGACAGGCTCCTGAATCC	CATGTGCTTGTCCCTTCTC
APOBEC3D	AATCCACAGATCAGAAATCC	TCATAGCACAGCCAAGTGTAG
APOBEC3G	AGCCTCACTTCAGAAACACAG	CTTCGTAGCACAGCCAGAC
ARG1	CAAAGGGACAGCCACGAG	GCAGACCAGCCTTTCTCAATAC
ARG2	AGACCACAGCCTGGCAATC	GGCATCAACCCAGACAACAC
ASCC3	GCCGAGAGTTTCAGGTTTC	TGAGACGAGGTAAAGCCATC
ATP5B	CCATCCTGTCAGGGACTATG	GGTGGTAGTCCCTCATCAAAC
BECN1	AGGTTGAGAAAGGCGAGACA	GCTTTTGTCCACTGCTCCTC
BST2	ACACTGTGATGGCCCTAATG	ATCTCTCCCTCAAGCTCCTC
CASP1	GCCGACAAGGTCCTGAAG	TTTCTCCATCTCTTCCTTGTTC
CASP4	CCTATGGCAGAAGGCAAC	TCCTCTTCCTTCCAGTTCAG
CASP5	GTTAGCTATGGCTGCTGTG	ACGAAGTTATCCAATCCACTC
CCL2	CAGCCAGATGCAATCAATG	ATCACAGCTTCTTTGGGACAC
CCL3	CCCGGTGTCATCTTCCTAAC	ATATTTCTGGACCCACTCCTC
CCL4	GCACCAATGGGCTCAGAC	GGCTGCTGGTCTCATAGTAATC
CCL5	CCCATATTCCTCGGACAC	ACACTTGGCGGTTCTTTC
CCL8	AGCCAGATTCAGTTTCCATTC	ATTGGATGTTGGTGATTCTTG
CCR5	CCGGGTGGAACAAGATGG	GAGTAGAGCGGAGGCAGGAG
CD38	CCTGAGATGAGACATGTAGACTG	GTCTGAGTTCCCAACTTCATTAG
CD39	GGAAGATACAAAGGAGTCTAACG	ATAGAGGAGAAGCCAAGGATG
CD3G	CAGTCAATCAAAGGAAACCAC	GAAGTACCGAACCATCTTCTTG
CD4	AGAGGCCCTGCCATTTCTG	GCAGCACCAGAAGCAAGTG
CD40	CCGCTGTCCATCCAGAAC	GGCACAAAGAACAGCACTGAC
CD73	CCATGGCACTGGGAAATC	CTCGATCAGTCCTTCCACAC
CD8A	AACCACAGGAACCGAAGAC	TTGCACAGGGTTAGACGTATC
CD8B	CGCAGCTGACAGTTCTCC	TTGGTTTGCACCTTTATGTATG
CH25H	TGGCAACGCAGTATATGAGC	AGGGAAGTTGTAGCCGGAGT
CPT1	CGTAGCTGACTCGGTACTCTC	GAGTGACCGTGAACTGAAAG
CXCL10	GGCATTCAAGGAGTACCTCTC	ACTAATGCTGATGCAGGTACAG
CXCL9	GATTGGAGTGCAAGGAACC	TTTCAAGGATTGTAGGTGGATAG
CXCR1	GGCCGGTGCTTCAGTTAG	GGGCTGTAATCTTCATCTGC
DCD	TGGTCTGTGCCTATGATCC	TCTGCTTCCTTGGCTTTG
DDIT4	GCTAGCTGCGGCTTCTAC	CTAGGCATGGTGAGGACAG
DDX60	TTCAAGGATGCCGAGTATG	GAACATCAATGGTGGTATTCTTC
DRAM	GGTGGTGTGCCTGTAGTCCT	TCAGGTGATTCTCCCACCTC
ELF1	AATACTTGAAGGCCAAGAAGC	ACCCTCAGCTCTGTCTGTG
FABP4	AAGAAGTAGGAGTGGGCTTTG	CCCAGTATGAAGGAAATCTCAG
FAS	CCCTCCTACCTCTGGTTCTTAC	AGTCTTCCTCAATTCCAATCC
FASN	ACCAGAGCAGCCATGGAG	GATGAGGTTGTCCCAGAACTC
FCGR3A	GGACTGAAGATCTCCCAAAG	AGCACCCTGTACCATTGAG
FLG2	CTGAAGAACCCAGATGATCC	GCAGTATTCTTTGCTGAGGAC
FOXP3	TCACCAAGCCTGCCCTTG	CCAGCAGGTCTGAGGCTTTG
GAPDH	CAACTACATGGTTTACATGTTCC	GAAGATGGTGATGGGATTTC
GBP5	ATATAAGGCAAAGTAACATCC	AGCTGCTCATTAAAGTTCTC
Gene Name	Forward Primer	Reverse Primer
GNLY	AACCCAGGTCTGGTCTTCTC	GCAGGATTTCTCCTCATCAC
GZMA	ACTCGTGCAATGGAGATTC	CCAGTTGAGGTGTTTCTTTG
GZMB	GGGAAGCTCCATAAATGTCAC	GGCTCCTGTTCTTTGATATTG
HIF1A	ATGCTGGTGATTTGGATATTG	AAGCAATTCATCTGTGCTTTC
HK1	TGCAACAAGGACTTCAACTAAC	TGTGGGTAGGTGTTTGGAC
HK2	TGCAGAAGGTTGACCAGTATC	GATCTCCAAGAGGGTCTCATC
HMGB1	CCTCCTTCGGCCTTCTTC	TTCCACATCTCTCCCAGTTTC
HPSE	CTCATCCTCCTGGGTTCTC	TCAAAGGTTGATTCCTTCTTG
IDO1	AAAGAGTTGAGAAGTTAAACATGC	TGACTTGTGGTCTGTGAGATG
IFI44L	TTCGAGTTGAAGGAATTAAGG	GAAGCCTATTTCTGTGCTCTC
IFI6	TCTCTCCTCCAAGGTCTAGTG	CAAGTGAAGAGCAGCAGGTAG
IFITM1	CTCCGTGAAGTCTAGGGACAG	CAGATGTTCAGGCACTTGG
IFITM3	CTCCGTGAAGTCTAGGGACAG	GGATGACGATGAGCAGAATG
IFITM5	AAGGCCCGAGATCAGAAG	ATGTTGTAGCACTTGGCTTTG
IFNA1	CTCAAGCCATCTCTGTCCTC	CACAGGCTTCCAAGTCATTC
IFNA2	GCAAGTCAAGCTGCTCTGTG	GATGGTTTCAGCCTTTTGGA
IFNAR1	CAAAGCTCAGATTGGTCCTC	ATCCAAAGCCCACATAACAC
IFNAR2	TTGGTTCTCATGGTGTATATCAG	CGCAATGATATCTTGAAAGTG
IFNB1	TGGGAGGATTCTGCATTACC	CAGCATCTGCTGGTTGAAGA
IFNG	TTGGAAAGAGGAGAGTGACAG	CATGTCTTCCTTGATGGTCTC
IFNL3	AGGCAGCTGCAGGTGAGG	GAGGATATGGTGCAGGGTGTG
IFNLR1	GAGCTCTCCCACCCGTAG	CCTGTTTCTTCAGGCACATC
IL10	CCTTTAATAAGCTCCAAGAGAAAG	CCTGATGTCTCAGTTTCGTATC
IL10RA	CAGACGCTCATGGGACAG	ACTGATTTGGGATGGGTGTC
IL12A	CAGAAGGCCAGACAAACTC	TCTGGAATTTAGGCAACTCTC
IL12B	GCAGAGGCTCTTCTGACC	ACTGTCCTCCTGGCACTC
IL13	GACAGCTGGCATGTACTGTG	GCATCCTCTGGGTCTTCTC
IL15	CAAGATCGTATTGTATTGTAGG	AATACTTCTCAAATGTGGTTTC
IL17	TCATTGGTGTCACTGCTACTG	GTGATTCCTGCCTTCACTATG
IL18	TTGTCGCAGGAATAAAGATG	TTCAAGCTTGCCAAAGTAATC
IL1A	TCAGCAAAGAAGTCAAGATGG	ATGATCAATGGAGGAACTGTC
IL1B	AGATGAAGTGCTCCTTCCAG	TGAAGCCCTTGCTGTAGTG
IL22	TCAGAACAGGTTCTCCTTCC	GCCATTGCAGACAATTCTAAC
IL23A	ACAACAGTCAGTTCTGCTTGC	CTATCAGGGAGCAGAGAAGG
IL2RA	CTCTGCCACTCGGAACAC	TGTTCTTCAGGTTGAGGTGTC
IL33	CAGGTGACGGTGTTGATG	CAGAGTGTTCCTTGTTGTTGG
IL4	ACAGAGCAGAAGACTCTGTG	TTCTCAGTTGTGTTCTTGGAG
IL4R	GGCGCGCAGATAATTAAAG	GCTGGGATTATAGGCATGAG
IL6	GAGAAAGGAGACATGTAACAAGAG	CCTCTTTGCTGCTTTCACAC
IL7	GACCATGTTCCATGTTTC	GCTGACCATTAGAACACTCTC
IL8	AACTGAGAGTGATTGAGAGTGG	TATGAATTCTCAGCCCTCTTC
IRF1	AGAGCCAACATGCCCATC	GCATCTCTAGCCAGGGTCTC
IRF2	ACTGAGAGGGCACCATGC	GGGATCGTGTTGGAGTTTATC
IRF3	CTGATACCCAGGAAGACATTC	GGGCCAACACCATGTTAC
IRF7	GCTGTGCTGGCGAGAAGG	ATGTGTGTGTGCCAGGAATG
IRF9	GGACAGCAACTCAGGATGG	CTGTATCATCCCAGCACACTC
ISG15	CATGGGCTGGGACCTGAC	AGCTCTGACACCGACATGGAG
KMP11 (Leishmania-specific)	GCCTGGATGAGGAGTTCAACA	GTGCTCCTTCATCTCGGG
KRT27	AACCAGATAATTTCTGCAAC	AGCTGTTAGTCTTGCATTATC
LDHA	GACGTGCATTCCCGATTC	TTAGAGTTGCCATATTGGACTTG
MAP3K14	CCAGGCTGAGTGTGAGAATAG	GACTGGCTGTACTGTTTGGAC
MAVS	CCGAGTCTCGTTTCCTCTC	CTGAAATTGCGGCAGATATAC
MB21D1	ATGAGCACGTGAAGATTTCTG	AGTAATATGCACGAGTGTTGG
MDA5	AGAAACCGGATTGCTGCTG	TGTTTCCTGTTTGACGAAGAAC
MMP1	CATCTGACCTACAGGATTG	GTCAGAGGTGTGACATTACTC
MOV10	AAGATCAGTCTTGCCTCCAG	ATTTCAGATCACTCTGGCATC
MPO	AAGATCCCGCCCAATGAC	GTTGCGGATGGTGATGTTG
MS4A1	AGGAAGTGTTTGGTCAAAGG	CAGAAATGGCAGCAAAGAG
MS4A4A	GCCTGGTCCGAGGTAGTC	CTGATGCAGCCAGTACAGAG
MTND1	ATGGCCAACCTCCTACTCCT	GCGGTGATGTAGAGGGTGAT
MX1	GCCACAAGGCACCTAAGTC	GCGTTGATGGCTCAGTTC
NAMPT	CCGACTCCTACAAGGTTACTC	TTTCACGGCATTCAAAGTAG
NLRP3	TCTGGATGAGGAAACTGAAG	GGCTATGACATTGGACAAAC
NOS2	CCACCTCCAGTCCAGTGAC	TGCTTGCTGAGGTTGTGATAC
NR1H2	CCAGGGCAACAGGAGTAG	TGGTAGGAGAGGACATGGTG
NR1H3	ACTCTGTATTAAGTCGGTCTC	ATCCTGGCTTCCTCTCTG
NT5C3	GGTTACCTTCAGGAAGATTGG	AAGGCTGGTTTCTGCTACAC
OASL	GGTACCAGCAGTATGTGAAAG	CCAGGCATAGATGGTTAGAAG
OMA1	AATATGAAGCATGGATGGAAG	GGTATCGGGCATCTTTCTC
P2RY6	CTTGGAGATAACAAGACCTCTG	CAGGTGGGTTTCCTATGTTC
PDK1	GGACTTCGGATCAGTGAATG	GCCGCAGAAACATAAATGAG
PHF15	TTGGAAGGATGGAAGAGAAG	GATGTAGATGTCGCATGACTG
PIP	TCAGGACAACACTCGGAAG	GGATGCTGCTAATGAGGTAAG
PKM	CTTCCAGATCAGGACCTCAG	CTGTGATGGGTGGTGAATC
PPARG	TACCAAAGTGCAATCAAAGTG	ATCTCCACAGACACGACATTC
PPARGC1A	ATCGAGTGTGCTGCTCTG	TGTATCCAAGTCGTTCACATC
PPARGC1B	CTGACACGCAGGGTGGAG	GCTGGGAGAGGTCAAGTTCTG
PRF1	CGCTTCTACAGTTTCCATGTG	GGTGCCGTAGTTGGAGATAAG
PTN	GGCGCGGAGTGCAAATAC	CTGGTCTTCAGGGCTGTGTTC
PYCARD	ATGGGCCTGCAGGAGATG	CCCGGTGCTGGTCTATAAAGTG
RCOR2	GGAGTGCAAGCCTGAGAG	AATGTTGTAGCCATGCTTCTC
RIGI	GGTTTAGGGAGGAAGAGGTG	AGCTCCAACAGGAACTTGAG
RORC	CATGAGAACACAAATTGAAGTG	GAGTAGGCCGCGTTACAG
RPS11	CAGACTGAGCGTGCCTAC	CTTCTCCTTGCCAGTTTCTC
RPS18	CTGCCATTAAGGGTGTGG	TCAATGTCTGCTTTCCTCAAC
RRNA45 (Leishmania-specific)	CCTACCATGCCGTGTCCTTCTA	AACGACCCCTGCAGCAATAC
RSAD2	AAGGAAGCTGGTATGGAGAAG	TCTACTTTGCAGAACCTCACC
RTP4	AGAGCATTTGGCTGGTTC	GCCTCATACGCACCTGAC
SCGB1D2	CAGGCCAATGCCGAGTTC	ATCCGTGCATCTCTTCACTCC
SCGB2A2	ACTGCTACGCAGGCTCTGG	ACTTGTGGATTGATTGTCTTGG
SCO2	CTTCACTCACTGCCCTGACA	CGGTCAGACCCAACAGTCTT
SDHA	AAGGCGTGGCCAACAGTG	GCCCTCTTGTTCCCATCAAC
SERP1	CTTCAGGATGCAGATGTCTC	GACCCTTCACCAAAGACAAG
SERPINA12	TGTAAATGAATAAGTGTTGCTG	GCTCTGTTCTTGCTCTCTC
SIRT1	CAGTGGCTGGAACAGTGAGA	CAAGCCGCCTACTAATCTGC
SIRT2	GAAGGACAAGGGGCTACTCC	TCCACCAAGTCCTCCTGTTC
SIRT3	GGGCAGGTGAAACCAGAATA	TGGCCCTGACTGTAAACACA
SIRT4	CAGCAAGTCCTCCTCTGGAC	CCCCAGTCATCACAAGGAGT
SIRT5	TATGTGGACCCCCAGGATAA	TAAGGGGGCCAGAGCTAAAT
SIRT6	TCTTCCAGTGTGGTGTTCCA	AAAGGTGGTGTCGAACTTGG
SIRT7	ATTGTGCACTTTGGGGAGAG	AGGATGGTGTCTGCTCTGCT
SL2CA4	AGATAGGCTCCGAAGATGG	AAGCACCGCAGAGAACAC
SLC15A3	ACCAGGTGATGGATCTCG	AATAAACGCCACCACCAG
SLC25A28	CAAGACCCGGATGCAGAG	CCTCCAACACATTGCGATAG
SLC2A1	CAGCAGCAAGAAGCTGAC	TTGTAGAACTCCTCGATCACC
SSBP3	CCTTCTTATCGGAGATTCG	TTCACAAGTGTCTCTCCTTTC
TBX21	CAGGAAACCGCCTGTACG	GGGACTGGAGCACAATCATC
TBX3	GAAGGCGAATGTTTCCTC	TTTATCCAGCCCAGAACATC
TDO2	GGAACTACCTGCATTTGG	TTTCACTTTGCAGTTCTTGTG
TGFB1	ACCCACAACGAAATCTATGAC	GAGCTCTGATGTGTTGAAGAAC
TMEM173	CATTGCCTACCAGGAACC	CTGCCCACAGTAACCTCTTC
TNF	AGGCAGTCAGATCATCTTCTC	GTTTGCTACAACATGGGCTAC
TNFRSF10A	CTGCAGGTCGTACCTAGCTC	GATCCTGGTGGACACAACTC
TREX1	CTGCCTGCTACGGCTCAG	ACCTTGGGCTGGGAGAAG
TRIM19	CTACGCTGACCAGCATCTAC	CTGATGTCGCACTTGAGC
TRIM22	GCTTTGGACTGAAGCACTG	CTTGGCTTCCTTCTGTCTTG
TRIM25	AGGATGTGCGGATGACTG	GTTGACCCTCTTCTCCTCTTC
TRIM5	TGTATTTACCTTGGGATCTGTG	CACCTCCTCCTTTACATTAACC
TRIM56	TCAGCTCTGGCTAGTTCTCAC	CCTTCTCCTCCTCCTCCTC
UNC84B	ACAATTTCTGCAGGTGTC	GACTCCTCTTAGCCTCTGTC
UQCRC1	TTGCACGGTGGGAGTGTG	ATGCTCTCCACCTCCTTCTCC
UQCRC2	GACCTTGAGTTTACCAAGTTACC	TTCCAAAGAAGCAATCACC
USP18	GCTTGAGAGATTCCATCGTG	GGACAGCACGACTTCACTTC
