# Supplementary material for: Transcriptional Analysis of Human Skin Lesions Identifies Tryptophan-2,3-Deoxygenase as a Restriction Factor for Cutaneous Leishmania
Source: Front Cell Infect Microbiol. 2019 Oct 4;9:338. doi: 10.3389/fcimb.2019.00338 (PMC6788307; doi:10.3389/fcimb.2019.00338)
Supplement: Supplementary file 2 [file Table_2.XLSX]

## Sheet: S2 ddct healthy vs CL
NAME	Description	Healthy_1 CTRL KA	Healthy_2 CTRL MR	Healthy_3 CTRL MT	CL_1 L02 Major	CL_2 L07 Major	CL_3 L45 major	CL_4 LC10 major	CL_5 LC11 major	CL_6 LC13 major	CL_7 LC14 major	CL_8 LC16 major	CL_9 LC20 major	CL_10 LC21 major	CL_11 L27 tropica	CL_12 L12 tropica	CL_13 LC13 tropica	CL_14 L29 tropica	CL_15 L32 tropica	CL_16 LC05 tropica	CL_17 LC06 tropica	CL_18 LC08 tropica	CL_19 LC12 tropica
FCGR3A	CD16a	0.213394	0.0969076	-0.321332	4.90622	5.03361	4.06052	3.45235	3.28759	0.552489	1.15196	3.9632	1.47789	3.70543	3.48385	4.17035	4.64077	2.90835	4.58132	4.66281	3.90777	3.81834	5.15263
MS4A1	CD20	-0.0751825	0.283599	-0.221472	3.71113	2.79889	1.70119	3.56316	4.76407	5.4032	3.58666	3.33597	4.56899	3.03252	3.88373	3.75643	1.573	4.16919	4.77592	2.76108	-0.494986	3.10359	3.5077
CD3G	CD3g	0.88929	-0.301047	-0.694349	1.50591	1.5155	1.91076	1.79577	1.04295	2.2157	1.20678	2.43404	2.20521	2.08606	2.76681	2.33049	2.67667	1.88784	2.31245	2.09147	0.589067	1.83211	2.43748
IL12A	IL12p35	0.572612	-0.150595	-0.444312	3.63074	1.49413	1.19695	1.59194	2.56698	2.14428	1.92487	2.01969	2.04527	2.37616	2.30462	2.9128	1.92379	2.33448	2.2549	1.66645	0.0410957	1.39689	2.41025
IL12B	IL12p40	0.556653	-1.10481	0.475038	0.801834	-1.56681	0.385554	1.89585	0.174888	1.70943	0.903317	1.48132	-0.417798	1.50458	1.46396	1.021	0.767605	0.893895	1.11114	-1.12059	-0.736045	-0.505084	1.03341
IL17A	IL17A	-1.00719	-0.326348	1.24226	3.39024	4.86464	6.09157	6.30729	4.85702	8.06115	7.52436	2.05821	-1.08678	3.1051	3.23697	3.87424	1.70076	4.79958	5.75632	3.72068	5.16657	3.66879	3.41902
IL22	IL22	0.0278671	0.323211	-0.36012	2.84167	3.64972	3.25	1.07491	1.66611	2.2352	1.8778	2.04499	1.69903	3.04656	1.13813	2.05533	1.61694	1.7729	2.72639	2.2727	0.927119	2.51191	1.65914
IL23A	IL23p19	0.879631	-0.5732	-0.37139	0.88371	1.90239	0.400129	1.45389	0.982403	1.96217	0.680374	2.05731	1.85096	2.05736	2.76888	1.01364	1.64857	1.72729	1.13842	1.46779	0.870211	0.570415	1.32625
MPO	Myeloperoxidase	-0.493259	1.04744	-0.61376	2.66994	2.79578	3.22294	2.61354	3.15623	3.14883	2.24433	3.73294	1.64139	4.43656	4.56755	4.54365	4.20134	3.54421	4.12376	3.84512	2.80744	2.80822	4.25836
CCL2	CCL2 MCP-1	0.545713	0.780369	-1.5615	3.63088	2.866	2.42608	3.39396	2.55692	2.33984	1.98226	2.69605	2.84185	2.97737	3.29858	3.07854	3.8784	2.38865	2.94825	2.84332	2.40954	2.74922	4.00122
CCL3	CCL3 - MIP-1A	0.112514	0.414176	-0.546487	6.2519	5.84511	4.92027	6.80399	5.46596	4.08961	4.83069	6.47498	5.2497	6.07301	7.13434	5.92036	7.69752	5.63789	6.31039	6.10785	4.88119	5.48976	7.30602
CCL5	CCL5 -RANTES	0.656006	-0.517283	-0.221442	2.86083	3.01964	2.90292	2.54131	2.63336	2.26856	0.894737	3.23884	3.50402	3.58702	3.95945	4.01255	4.10167	2.84023	3.73779	3.80455	2.37675	2.74094	4.11499
CD8A	CD8	0.0843055	-0.622781	0.50139	2.467	2.93253	2.53128	3.35857	2.7409	2.07335	1.0166	3.90059	3.16455	3.27294	3.65214	3.26549	4.49082	2.99719	3.61344	3.82246	1.48935	2.65192	3.84728
GNLY	Granulysin	0.239052	-0.531674	0.264844	4.1286	3.31879	1.24007	4.63011	2.79184	1.37561	3.02384	4.70286	3.90189	3.94251	2.84241	3.3595	5.02593	4.08881	2.59188	1.60567	2.56216	1.55802	4.61008
GZMA	Granzyme A	1.09097	0.2406	-1.64409	1.4312	1.60716	1.87025	2.27958	1.50313	0.745116	1.54318	0.778614	2.04283	0.872825	1.43409	1.6312	3.05695	1.71966	2.47881	2.52618	0.899768	2.3666	2.9161
GZMB	Granzyme B	0.607123	-0.333912	-0.31247	4.42587	2.64059	1.78454	3.62746	3.27838	1.71027	2.07833	2.52762	2.38651	2.54757	3.3653	3.56537	5.50297	3.6152	4.11058	4.24143	2.90304	2.84163	5.25401
IL15	IL15	0.377016	0.0366448	-0.438043	0.951985	1.16646	0.351228	1.69023	1.32347	0.868691	1.07221	1.73128	1.31915	1.53928	1.09414	1.01771	1.72542	1.24836	1.05394	0.72239	0.916034	1.19037	1.79401
IL7	IL7	-0.198586	0.708198	-0.565464	0.135862	0.0304307	-0.0368285	0.254081	0.319707	0.561902	0.024208	0.409441	0.32485	0.369969	-0.179245	0.480081	-0.159387	-2.23878	0.569855	0.619895	-0.386542	0.845334	0.146824
PRF1	Perforin	0.577858	-0.319965	-0.285191	4.43094	3.73445	3.27465	3.12879	3.70088	2.68043	1.80166	3.66987	3.92964	4.10858	4.04796	4.98759	5.80604	4.16495	5.02979	4.68251	2.71513	3.07279	5.70021
ARG2	Arginase II	-0.188273	0.588264	-0.440796	-2.53888	-1.40466	-2.55498	-2.67229	-1.0996	-2.04918	-0.105299	-2.41036	-1.17887	-2.09557	-2.46528	-2.30011	-2.37983	-2.6583	-2.0528	-1.42371	-1.40838	-1.42853	-1.82059
CCR5	CCR5	-0.315677	0.361257	-0.0614576	3.48046	2.64383	2.83249	3.02334	2.63135	2.23122	2.13863	3.46134	2.55735	3.76678	4.00337	4.12328	4.57427	2.93134	3.73571	3.54518	2.34155	3.09809	4.49215
CD4	CD4	0.368898	-0.417102	0.0266639	1.48697	2.36512	2.64214	2.02329	1.60579	1.95428	1.10465	2.74301	2.14644	3.31451	3.2215	3.27943	3.09674	2.19515	2.87401	2.55927	1.08263	2.06788	2.84905
FABP4	FABP4	-0.0298171	0.741387	-0.818951	-2.4175	-7.46481	-0.457537	-1.2904	-6.96117	-2.8194	-0.0424944	0.271019	-0.430062	-4.29677	-0.201585	-3.2579	-1.74647	-0.313536	-2.69017	-4.00415	-3.58477	-3.13048	-3.08127
FoxP3	FoxP3	0.925229	-0.552189	-0.431492	1.56425	2.32045	2.9478	-0.0323506	1.53844	3.66315	1.47879	1.63466	3.44402	2.42444	3.05524	3.02992	0.674414	2.28839	2.21143	1.43544	1.20652	1.14299	2.09112
IL33	IL33	-0.644052	0.872303	-0.342416	-0.264804	-0.976932	0.375156	0.432711	-1.50798	0.328409	-0.185551	-0.607955	0.705458	0.063676	0.481632	0.439193	-0.0223172	0.387192	0.21388	-0.467427	0.726061	0.241397	0.240913
PPARG	PPAR-y	-0.272847	0.00132551	0.262065	-0.511375	-0.749285	0.884542	0.49187	-1.00873	-0.260692	2.24682	0.73207	0.976945	-0.0200766	1.05401	0.127754	1.59307	0.504988	0.34708	0.015774	-0.466718	-0.324345	-0.192754
RORC	ROR-g	1.04099	0.0171904	-1.21426	-2.78869	-1.6297	-1.13893	-5.17761	-3.60846	-1.18144	1.52277	-1.15858	2.57347	2.8644	2.80543	3.39774	1.71294	2.6747	2.44383	2.75292	1.81424	3.6876	1.93814
TBX21	T-bet	-0.258289	0.12387	0.130108	4.51643	4.08245	4.08183	3.95707	3.94963	3.41225	2.16543	5.20031	4.46774	5.18877	5.05325	5.49994	6.01147	4.83245	4.9539	4.16286	3.21198	3.14688	5.52384
IFNG	IFNG	0.13113	-0.389356	0.245195	4.83632	2.57394	3.34384	4.06712	3.79985	1.95594	1.348	4.45706	2.09229	3.9409	4.56785	4.47158	5.30167	4.31719	4.33475	4.26696	2.88564	2.68197	5.46904
IL10	IL10	-0.217755	0.5415	-0.344348	3.70369	2.88343	3.08423	3.68569	3.75718	1.96726	2.28533	4.44527	3.04948	3.59019	3.33095	3.76083	4.90929	3.45599	3.84675	4.24217	2.27252	3.40976	4.47083
IL13	IL13	-0.0762021	-0.159989	0.231718	-0.406454	0.191866	-1.86056	-2.08258	-1.72573	0.934394	-0.00384044	-2.0112	-1.85526	-1.29046	-0.284933	-4.2568	-0.752497	-1.96929	-7.56173	-1.29528	-1.11009	-3.66005	1.17302
IL18	IL18	0.497008	0.193728	-0.771649	1.19675	0.743144	1.78224	0.953479	1.35808	0.676944	0.721707	1.41449	0.543203	2.10359	2.06583	1.81191	0.831721	1.40577	1.72033	2.18941	0.87255	1.42672	0.90012
IL1B	IL1b	-1.25953	0.308033	0.835504	4.04749	3.78005	2.71065	3.23583	3.31026	1.45489	1.48297	2.33309	0.95578	2.5306	2.99211	2.91057	3.04672	3.487	2.17415	5.98538	4.31847	2.5391	4.37366
IL4	IL4	-0.0265909	0.248289	-0.225844	0.592491	-1.20417	-1.68624	-1.19038	0.221843	0.906775	2.05289	0.80747	-0.365472	0.981765	-0.440714	-1.21579	2.71318	-0.354131	1.06014	-0.0786112	-3.16328	0.392613	2.49474
IL6	IL6	-0.152961	0.846253	-0.754448	2.32343	1.50187	0.306905	1.78644	1.84819	0.567314	0.900967	0.937658	1.43572	0.823716	1.38763	2.81822	0.0591095	1.66471	1.34643	3.15346	3.2184	1.93416	1.99412
IL8	IL8	-0.464248	1.44423	-1.19816	4.38236	3.42167	1.13053	3.56858	4.93117	2.18545	-0.0780727	5.00707	-0.594781	2.32253	1.97507	0.739102	1.95595	4.24768	2.08629	5.62888	5.20932	1.82386	6.42968
TGFB1	TGF-b	-0.222698	-0.232576	0.428166	1.20428	2.07702	1.71515	0.49478	1.71903	1.60768	-0.122251	2.58771	1.63429	2.43095	2.75896	2.65114	2.60273	1.97368	2.43931	1.98731	0.483826	0.621709	2.53751
TNF	TNF	-0.479513	0.0296302	0.411234	2.2682	2.3332	2.33807	2.08732	2.38423	2.25878	1.34808	2.63685	2.26311	1.92037	1.97411	1.98078	2.83201	1.66673	2.52446	1.25903	1.04862	0.979897	2.9686
DRAM1	DRAM	-0.463765	0.791979	-0.376609	3.68695	3.23086	3.48128	3.57469	3.44444	2.16054	1.35418	4.57908	3.318	5.49265	4.7031	4.69105	4.93238	3.78642	4.33921	3.68915	2.82734	2.99683	4.58151
BECN1	Beclin1	-0.0750781	0.221898	-0.154331	0.3483	0.639971	0.394352	0.448277	0.485173	0.130538	0.217878	1.10754	1.0306	1.19596	0.794855	0.709819	0.833638	0.489967	0.752013	0.468392	0.118162	0.260678	0.930494
SIRT1	Sirtuin 1	-0.0347716	0.106823	-0.0730963	1.82697	1.82944	2.21459	1.5318	2.00062	2.07876	1.30077	2.34812	2.13664	2.54263	2.37436	2.61445	1.96015	2.16398	2.11757	2.30451	1.09073	1.84195	2.05822
SIRT2	Sirtuin 2	-0.785999	0.597027	0.139534	3.0176	3.58115	3.43202	2.57294	3.23257	2.83412	0.788584	3.8262	2.61451	3.74131	3.48524	3.90053	3.62375	3.34087	3.54164	3.5587	2.64321	2.4488	3.99858
SIRT3	Sirtuin 3	0.703917	-0.185149	-0.564781	-0.186427	0.069715	0.503891	-0.242193	0.348031	0.294939	-0.522891	1.02837	0.668674	1.07588	0.489844	0.713247	0.24844	0.191413	0.246131	0.690348	-0.496101	-0.0494936	0.423789
SIRT4	Sirtuin 4	0.310852	-0.150392	-0.165505	1.98856	1.48786	2.50643	0.749443	1.81421	1.93664	1.45216	0.900428	0.774071	2.59096	0.913208	1.81649	1.11882	1.32988	1.79751	2.33782	1.11758	1.40004	1.72605
SIRT5	Sirtuin 5	-0.196154	0.34518	-0.211163	-1.5574	-1.30203	-1.31238	-0.701656	-1.32175	-1.16755	-0.236117	-1.64198	-0.331566	-0.830567	-1.46519	-1.18589	-0.832417	-1.52146	-0.931043	-0.663164	-2.0136	-0.416771	-0.773407
SIRT6	Sirtuin 6	-0.112885	0.28254	-0.177955	-0.706768	0.110454	-0.0704162	-0.189495	-0.0970681	-0.365154	-0.413139	0.298945	0.266536	-0.0166989	0.027814	0.162465	0.227192	-0.0625007	0.13284	-0.0728442	-0.459032	-0.391502	0.48219
SIRT7	Sirtuin 7	0.225158	0.179048	-0.417628	0.288888	1.21004	1.29289	1.11682	0.89427	0.858251	-0.290152	1.64564	1.69798	1.79863	1.03071	1.37403	1.36223	0.995234	1.45476	1.38689	0.817163	0.536471	1.39424
IFNA1	IFN-a1	-0.925412	0.935139	-0.0804238	-1.1589	-0.977343	-0.25589	-2.26929	1.53355	-1.13305	0.075567	-1.52789	2.70676	-2.16977	-0.0357302	-0.0337797	-2.1128	0.440069	0.423339	-0.755778	-0.825676	-0.5262	-0.515701
IFNA2	IFN-a2	-0.947441	0.933455	-0.0493468	0.714224	-0.00702193	0.885683	-1.42023	1.33762	-0.920121	0.251637	-0.24781	2.78265	-0.425169	0.118508	0.00979886	-0.792469	0.289732	0.505172	0.476969	-0.859086	0.595316	-0.6452
IFNB1	IFN-b1	-0.420144	0.281414	0.127077	3.00274	1.82494	1.98537	2.26163	2.44981	1.83657	-2.97078	1.96961	4.02724	2.28603	2.35951	2.39358	2.80344	2.13987	3.04392	2.21073	0.278537	1.00687	2.80157
CD8B	CD8b	-0.0423158	-0.344385	0.373033	2.66675	2.55621	1.85681	3.32296	2.27606	2.24967	1.86913	3.57804	3.1209	3.02983	3.65347	3.24575	4.38554	3.16581	4.21032	3.36897	2.00763	2.88922	3.74606
Casp1	Caspase-1	0.336758	0.532755	-0.990303	2.12871	2.02215	1.70595	2.32759	1.98659	1.52532	2.30745	1.78183	2.51073	1.97417	2.03514	2.29812	2.29847	1.78762	2.18159	1.99779	1.74665	1.85125	2.54553
CASP4	Caspase-4	-0.3411	0.100097	0.224471	2.77025	2.24014	2.11588	2.17666	2.19746	1.60576	1.25942	2.17612	1.81694	2.36417	2.52717	2.837	2.55278	2.34893	2.40933	2.67139	2.37725	2.09382	2.62825
CASP5	Caspase-5	-0.153532	0.51463	-0.3757	0.971216	0.639182	-0.478302	0.824771	0.648736	-0.0546718	1.05782	0.661217	1.3794	0.7075	1.0331	1.31501	1.64995	0.348832	1.60392	1.23619	0.21411	1.56781	1.39133
PYCARD	Asc	-0.21555	0.553741	-0.371855	-0.379976	1.03095	1.07574	1.42459	0.962705	0.535572	0.68477	1.14797	0.992849	1.59125	0.659486	0.656423	1.4987	0.655143	0.586188	1.14245	1.06857	0.967985	1.95495
NLRP3	NLRP3	-0.0446073	0.165105	-0.122512	1.48241	2.13319	2.06844	2.10444	2.32334	1.05157	1.73943	2.11194	2.39107	2.37702	2.47713	2.43407	2.54567	2.18521	1.77602	2.48306	1.972	2.34776	2.85605
IL1A	IL-1a	0.867767	-3.323	1.57846	-1.35317	-1.40822	-4.29852	-2.16406	-1.56575	-3.73682	-2.51944	-3.07115	-1.45648	-2.91618	-4.36187	-4.38204	-4.81008	-2.04703	-2.86438	-0.880106	-0.0632802	-2.57535	-1.89406
CD38	CD38	-0.298245	0.346002	-0.0697652	4.09923	1.52323	1.33697	2.18436	2.07529	1.45915	0.655097	2.7978	2.00571	3.67781	3.48811	3.48271	4.10162	3.06388	3.06765	2.14091	0.708637	1.57056	3.57316
ENTPD1	CD39	-0.239466	0.98217	-0.845328	3.05807	3.13597	3.25372	3.15892	3.53856	2.82962	2.33252	2.94049	2.59433	3.51273	3.093	3.69102	3.32035	3.05546	3.54816	2.88765	2.49189	3.68697	3.37911
NT5E	CD73	-0.101014	-0.0597889	0.157941	0.535702	0.307262	0.494158	-0.200757	-0.0361776	-0.126442	1.12805	0.839139	2.09348	0.860087	0.265274	0.717706	0.505607	0.217534	0.706044	-0.484191	0.200493	0.267243	0.73908
CXCL9	CXCL9	0.191525	-0.537466	0.303945	4.77641	3.32682	3.98643	4.27596	3.81193	1.84419	1.65074	5.10769	3.41176	5.48019	5.91473	5.63083	6.25695	4.94058	5.32021	5.08455	3.75618	3.67697	5.5457
CXCL10	CXCL10	0.293351	-0.379758	0.0645038	3.76268	3.214	2.63055	3.62038	3.20379	0.594663	2.77679	2.78072	4.03707	3.44761	3.88179	3.38642	4.76269	4.07618	3.5834	3.59156	3.50566	2.6169	4.87254
IDO1	IDO-1	0.0967735	0.143109	-0.245083	5.97278	3.81668	3.78349	4.99531	5.04488	2.5167	3.08932	4.3685	3.5398	5.0403	5.75302	5.30132	6.59659	5.78266	5.4807	4.155	4.20314	3.41605	6.76897
CCL8	CCL8	0.048567	-0.0963201	0.0468383	3.86497	2.96457	2.24815	3.00774	2.12605	-0.0707533	2.34672	2.89626	3.37953	2.48945	2.24854	2.74053	4.81137	2.37301	2.58894	3.1702	1.94834	2.50021	4.45257
GBP5	GBP5	0.73397	-0.125615	-0.700259	4.727	3.69823	3.21968	3.56641	3.56283	1.01937	1.44699	3.94397	2.99231	4.34296	3.79627	4.27641	5.19196	3.88601	4.23495	3.60199	2.95248	2.51114	4.90588
MMP1	MMP1	0.174851	0.884925	-1.4729	3.20073	2.03595	1.18884	0.959111	0.0643739	-2.43365	-3.68269	1.51015	-0.4428	0.670147	0.207524	1.39524	-1.55496	2.39747	0.75871	-2.46855	3.63559	0.0650863	1.96799
HMGB1	HMGB1	0.301169	0.000181122	-0.393513	0.55628	-0.920478	-1.03121	0.298297	0.464329	0.175382	0.179788	0.380774	0.594041	0.693782	0.216815	0.496707	-0.645074	0.461466	0.19944	0.674021	-1.01217	-0.588543	-3.91241
KRT27	Keratin-27	0.714199	0.486735	-1.30722	-6.2223	3.60352	5.83025	3.75484	2.07486	0.84684	4.16111	-2.58821	5.76174	6.65069	4.26697	-0.922992	-2.17731	2.24586	8.44465	-1.32871	-1.44538	-1.51969	4.46173
FLG2	Fillagrin-2	-0.0274045	0.218399	-0.320222	-4.24424	-4.73311	-3.07677	-3.54838	-2.17533	-4.92483	-1.39454	-6.69767	-3.32261	-4.68081	-9.12352	-5.05493	-6.85767	-4.61805	-3.30196	-1.62787	-2.74922	-1.72528	-4.78045
SERPINA12	Serpina-12	-0.208684	0.555321	-0.371549	-3.52352	-6.16232	-2.6282	-3.79936	-3.49442	-4.61692	-1.1008	-6.96966	-2.94704	-6.99672	-4.45198	-4.00768	-4.06023	-3.82387	-4.34103	-3.10921	-3.65174	-2.91013	-1.82873
PIP	Prolactin-inducing portein	1.15454	-0.441711	-0.819087	1.13859	2.39554	4.36247	3.67047	2.00944	1.12318	4.14586	1.483	4.18487	1.19112	1.53814	2.50396	-0.158161	0.486098	-0.537296	3.24128	-1.41374	-0.584099	2.21761
DCD	Dermcidin	1.08658	0.570431	-2.28977	-3.12758	-1.09696	1.21546	0.495278	-7.09444	-4.55875	1.79867	-2.32181	-1.09713	-2.34115	-0.236751	0.279319	-3.03612	-1.54171	-2.36412	-2.15793	-10.2108	-5.16559	0.366956
SCGB2A2	Mammaglobulin-A	0.542399	-0.39056	-0.192855	-2.63087	-1.084	-0.167634	-0.807213	-7.69766	-7.30411	-0.786151	-3.79699	-2.65131	-2.79147	-3.3324	0.105582	-2.73275	-3.10532	-4.88162	-2.565	-9.38739	-5.34808	-2.98308
SCGB1D2	Secretoglobulin-1D2	-0.817943	1.21366	-0.535055	-0.876013	-6.07089	0.574458	0.334056	-3.88884	-2.36452	3.76413	-3.75527	-1.68316	-1.52388	-2.30921	1.82852	-0.718193	-2.78007	-3.29008	-0.620922	-6.10356	-2.42751	-1.1625
ATP5B	ATB-5b	-0.0335445	-0.289635	0.26007	-0.00489806	0.18608	0.21415	0.36247	0.312318	0.102116	0.578111	0.335423	0.813409	0.378734	0.349426	0.150512	0.469125	-0.0685986	0.0656384	-0.237742	-0.471592	-1.25695	0.0536456
PPARGC1A	PGC1A	-0.45078	-0.0454055	0.464947	-3.92198	-3.95114	-3.50629	-4.19208	-3.8117	-4.29823	-1.3312	-4.98086	-4.1993	-4.16404	-4.53692	-3.42592	-3.56846	-4.45231	-4.61462	-3.74505	-5.05825	-4.02667	-4.88116
PPARGC1B	PGC1B	0.697117	0.234518	-0.993887	4.59319	4.57605	4.7951	4.36727	4.45998	3.97554	3.85844	5.22895	4.64145	5.74393	6.02589	5.37737	6.12062	4.82033	5.81171	5.16157	3.59179	4.68683	5.62358
MT-ND1	MT-ND1	0.136915	0.0646058	-0.337895	-0.683538	-1.04784	-0.868808	-2.83567	-1.61111	-1.42731	-2.89001	-0.90001	-1.20161	-0.270892	0.0116597	0.0841081	-1.1262	-1.0263	-0.685104	-0.910035	-2.83468	-2.22539	-1.1944
UQCRC1	UQCRC1	0.490369	0.662022	-1.31306	2.26094	2.92143	2.48566	2.43008	2.76041	2.21092	2.99071	3.04903	3.20566	3.16638	2.68153	2.78808	3.20429	2.56011	3.04662	2.82309	2.29586	2.53415	3.12693
UQCRC2	UQCRC2	0.243728	0.430443	-0.768351	1.6457	1.31219	1.36846	1.44443	1.3916	1.35767	2.3034	1.71973	1.74857	1.86623	1.83146	1.81072	1.87711	1.64362	1.82745	1.50811	1.15283	1.6697	1.80877
PDK1	PDK1	-0.162	0.254361	-0.0999508	2.67289	-0.0809786	-0.589976	0.500201	1.86891	1.5229	0.560572	0.398218	0.576501	2.3995	1.24317	2.12251	0.583477	1.77522	1.1073	1.58929	-0.435897	1.78841	1.98802
LDHA	LDHA	0.153721	0.146383	-0.313452	3.80228	3.61253	2.89751	3.38191	3.37856	3.02327	3.35006	3.5591	3.60452	3.80622	3.836	3.64919	4.06637	3.44997	3.8061	3.66355	3.73274	3.46658	4.2226
SLC2A1	GLUT1	-0.22056	0.111368	0.0544252	-3.87309	-0.981933	-3.33221	-3.34926	-2.3043	-3.59034	-3.0226	-2.51761	-2.15738	-2.95386	-3.16501	-3.26292	-3.33275	-3.45294	-2.65565	-1.85671	-3.06174	-2.39788	-2.44756
SLC2A4	GLUT4	-0.124092	1.07626	-1.12398	-4.45029	-1.21303	-0.550625	-0.749105	-0.749269	-0.378912	0.235964	0.535602	0.87325	-0.0535071	0.355196	-0.37715	1.93072	-0.366982	0.229606	-1.14778	-1.98195	-0.622135	-1.44603
HK1	Hexokinase-1	0.168745	0.671884	-0.885144	1.00159	-1.85702	2.36236	0.991696	4.59091	1.31856	2.52226	2.59463	1.33825	-1.52927	-0.0708144	2.47769	2.0421	2.93736	5.02397	2.83409	0.453491	3.62642	4.84713
HK2	hexokinase-2	-0.418313	0.432624	-0.0341078	2.74915	3.22904	2.34084	2.5136	3.17904	1.5707	2.33652	2.9567	2.3752	3.49102	3.03855	2.6079	3.56871	2.89827	3.23556	3.03737	2.67761	2.30196	3.53521
CPT1A	CPT-1	-0.39139	0.975605	-0.673248	1.74694	2.27104	2.74375	0.674623	1.18798	1.80575	1.24224	1.93482	1.95597	1.72444	2.6258	2.61362	2.75883	1.50333	2.06471	1.49764	0.847455	1.78778	2.09241
ACACA	ACAC-1	0.120358	0.0829602	-0.209697	-1.42484	-0.975273	-1.73164	-1.91357	-1.12859	-1.85044	-0.64454	-1.67434	-0.726703	-1.08685	-1.83262	-1.52851	-1.30389	-1.72345	-0.968622	-0.91752	-1.47055	-0.906961	-1.12248
ACACB	ACAC-2	-0.182412	0.615333	-0.510028	0.259698	0.119097	1.04968	-0.445793	-0.226986	0.611569	2.13131	0.708777	1.33759	0.577222	0.89297	0.733931	1.84445	1.23593	0.909907	1.39667	-0.397529	1.00835	0.759422
FASN	fatty acid synthase	0.583158	-0.21908	-0.41604	-2.45616	-1.08909	-2.03404	-3.21007	-1.52944	-1.95366	1.48566	-1.70519	-1.06916	-1.29414	-1.24324	-1.62016	-0.856109	-1.60236	-0.731586	-1.41902	-2.27964	-2.13012	-1.2821
6PGD	Phosphogluconate dehydrogenase	0.742082	0.289843	-1.15712	2.97108	2.95717	2.57079	2.86105	2.46692	1.68363	2.34819	3.90184	2.20891	4.35506	3.96208	3.63712	3.86574	3.05813	3.51103	2.25437	2.40082	2.13198	3.66617
TDO2	TDO	-0.551853	0.894929	-0.477069	0.199751	2.52597	0.207172	-2.56373	-0.949957	-0.750749	-2.10152	-2.82337	-1.61383	-1.9192	-1.65798	-0.213056	-2.5175	-0.711361	-2.0423	-1.94154	-0.815703	-0.589125	-1.78561
AHR	AhR	0.358379	-0.102095	-0.288067	-0.383045	0.407781	0.0580792	-0.935717	0.105887	-0.213241	-0.869412	-0.52262	-0.0383372	-0.382838	-0.410539	-0.112037	0.0419807	-0.473164	-0.0885164	-0.278218	-0.575765	-0.429149	-0.132219
NR1H3	LXR-a	-0.545342	0.757033	-0.25335	5.09499	4.20496	5.07431	5.41867	5.03676	3.69034	2.96032	6.05107	3.76934	6.2912	5.949	5.85802	5.93544	5.58775	6.1319	4.75742	3.4312	4.03872	5.59103
NR1H2	LXR-b	0.479245	0.415334	-0.98191	3.35471	4.04602	3.72005	3.50958	3.70158	3.62345	3.1276	4.12027	4.00072	4.15011	3.94594	4.20081	4.2273	3.88555	3.91947	3.8338	3.36838	3.6533	4.30069
HIF1A	HIF-1a	-0.479549	0.209201	0.243656	3.41578	3.8153	2.26553	2.63434	3.04043	2.30689	1.64991	2.92118	2.57669	2.80383	2.95219	3.07329	3.26276	2.99761	2.87461	2.75588	2.92955	2.68092	3.43123
PKM	pyruvate kinase	0.3274	0.283166	-0.6385	4.07264	4.49094	3.68845	4.0992	4.4663	2.60827	3.77526	4.10479	4.20578	4.54062	4.60916	4.27331	4.46387	4.12013	4.58588	4.02262	4.11405	3.9437	5.2507
SDHA	SDHA	-0.170768	0.378378	-0.219415	3.7923	3.91995	4.08567	3.59864	3.9116	3.69927	3.72202	4.45763	4.65405	5.00143	4.32435	4.67758	4.39209	4.29755	4.3851	4.1009	2.95054	3.82244	4.48
ANKRD37	ANKRD37	0.431272	0.117796	-0.593874	-1.11951	-1.74358	-2.0292	-1.23575	-0.808401	-1.59801	-1.09831	-1.2461	-1.66213	-0.858617	-1.03643	-0.991091	-0.798769	-0.18713	-1.0111	-0.380625	-1.03697	-0.462369	-0.743451
RCOR2	RCOR2	0.508299	-0.00832028	-0.526847	-1.817	-1.01052	-0.626308	-2.53113	-0.749974	-1.84362	-1.78728	-1.94347	-1.253	-0.873766	-1.25307	-1.96657	-1.3303	-1.20157	-1.1156	-1.52164	-1.85761	-1.5001	-1.534
ARG1	Arginase-1	0.0945393	-0.17378	0.0688833	-4.54893	-4.56639	-3.84578	-3.46498	-2.14195	-2.86968	-2.24343	-6.08253	-3.44835	-5.12307	-9.42909	-5.20448	-6.97969	-4.88903	-3.85977	-1.56321	-1.98249	-1.86302	-4.7108
NOS2	iNOS	-0.19174	0.229853	-0.0415905	-0.776368	0.054041	-0.358076	-1.06414	0.354679	1.4173	0.196067	0.541912	0.422305	0.396129	-0.651852	-0.341756	0.955851	0.304049	1.1462	-0.622718	1.47105	-0.440489	-0.564079
S100A8	S100A8	-0.37986	0.763521	-0.675006	-2.65631	-1.29459	-2.57248	-1.83843	-1.06081	-0.912744	-3.21453	-2.92367	-2.68812	-2.04489	-4.74172	-2.85886	-3.25178	-1.45603	-1.17907	-0.918289	0.901434	-1.18127	-1.82533
PTN	Pleitrophin	0.728145	-0.970757	0.138793	0.0849131	0.561891	2.71208	1.79464	1.23892	1.08869	-0.752123	1.51055	3.61786	1.78954	0.687137	0.579108	0.671612	0.742393	1.93623	1.21329	-0.0538126	2.66533	1.46032
FAS	FAS	0.913079	-0.221323	-0.832173	3.05027	2.92093	3.00688	2.79618	2.41554	2.4178	-0.927581	2.57881	3.33637	3.37862	2.6985	2.97392	3.15355	2.45092	3.50246	2.90687	2.19387	2.85289	3.38943
CCL4	CCL4	0.400201	0.457495	-0.923447	5.38609	2.87486	3.35466	4.44207	3.42387	2.73252	1.19111	4.26898	2.76179	4.48559	4.87324	4.26583	5.48708	4.03481	4.89585	4.57916	3.55982	3.67178	5.88554
IL10RA	IL-10RA	0.324358	0.143647	-0.487759	3.72098	3.40889	3.75472	2.69015	3.38489	3.09514	3.39126	4.23527	3.59825	4.66586	4.37324	4.35798	4.32599	4.01368	4.11467	3.6741	3.15632	3.51529	4.12035
TNFRSF10A	TRAILR1	-0.309003	0.462282	-0.176765	2.22406	2.55188	2.24524	1.80142	2.30393	2.65806	-0.491466	2.30831	3.31305	2.94509	2.84279	2.45628	2.74996	2.3617	3.10766	2.81619	2.17271	2.9828	2.8123
CXCR1	IL-8RA	-0.428774	0.35852	0.046474	-3.49499	-1.2135	-4.21652	-4.06382	-3.8895	-3.27564	-0.229032	-4.53076	-3.65066	-3.7856	-4.76359	-5.30901	-5.81977	-3.86685	-4.18838	-2.3336	-2.37105	-4.87164	-2.91284
IL2RA	IL2RA	-0.457677	0.679618	-0.262429	3.68897	3.31292	2.89234	3.08382	2.44417	3.36526	3.54228	3.3972	3.22005	3.65077	3.72807	3.65633	3.9859	3.58921	3.46401	3.9212	2.42862	3.70936	3.63204
CD40	CD40	0.273424	-0.239282	-0.0513283	-0.596648	-1.47525	-1.29149	-1.12211	-1.3383	-1.4431	-2.81831	0.376189	-1.521	0.0823723	0.368913	-0.535723	0.272132	-0.829557	0.112051	-1.41602	-2.54065	-2.10425	-0.20629
OMA1	OMA1	-0.240485	0.77681	-0.615236	1.26549	-0.0041743	0.172839	1.04004	0.360373	1.08418	1.47851	0.913799	1.37646	1.67585	0.701096	1.33907	0.798041	0.222585	1.02797	1.42492	-0.089023	1.284	0.845845
CD14	CD14	-0.328551	0.568743	-0.313303	-2.00341	-1.76649	-1.5566	-1.65292	-1.46762	-1.44104	-1.16751	-1.79606	-2.22675	-1.17314	-1.59164	-1.26717	-1.35224	-1.79478	-1.11398	-1.57672	-2.236	-1.25742	-1.38913
S100A9	S100A9	-0.552535	0.694759	-0.837287	-1.4871	-0.778747	-1.67144	-0.723739	-0.318022	-0.251949	-3.88947	-1.70986	-1.82986	-0.866641	-4.06156	-1.75807	-2.5392	-0.872173	-0.119362	-0.133397	1.23723	-0.190092	-0.991072
IRF2	IRF2	-0.379179	0.900553	-0.594296	3.76615	2.85959	2.97929	2.42983	3.46801	2.67751	2.58726	3.21967	2.53571	2.91144	3.32951	3.26332	4.12878	3.21559	3.2109	3.531	2.37422	3.24707	4.2488
IRF1	IRF1	-0.196719	0.443014	-0.261836	3.1527	2.92456	2.57495	2.15717	2.12852	1.39693	1.18398	2.97262	2.04159	3.05464	3.17585	2.70326	3.84473	2.8077	3.02152	1.43211	1.42785	1.85929	3.628
IRF3	IRF3	-0.391112	-0.0913794	0.463771	1.54945	2.01682	2.26693	2.01387	2.0494	1.9514	2.04806	1.83376	2.5998	2.07915	1.6849	1.98605	2.77993	2.03671	2.72659	2.12218	1.02645	2.1903	2.54977
IRF7	IRF7	-0.308005	-0.0282729	0.326877	2.73179	2.88005	2.95014	2.36519	2.35498	2.59855	2.3013	2.16113	3.59035	2.84673	3.10014	2.58098	3.84568	2.68977	3.18283	2.47344	2.24421	1.74788	3.49536
IRF9	IRF9	-0.751783	0.517949	0.1831	2.17815	2.28279	2.33985	2.05278	1.99362	1.81565	2.44588	2.13899	2.79966	2.53321	2.07168	2.12902	2.5365	2.19104	2.37151	2.24165	1.94406	1.86713	2.46526
DDX60	DDX60	-0.846439	0.513294	0.258444	1.11241	0.863016	0.586515	0.285514	-0.191188	-0.590216	2.21929	-0.0743808	2.26507	0.399379	0.526821	0.218069	0.786812	0.158995	0.711295	0.709799	0.329692	0.487791	0.702324
JADE2	PHF15	-0.682521	-0.122788	0.752362	-0.258809	0.125366	1.13842	-0.478321	-0.105653	0.931601	0.787998	0.315176	1.15357	0.395567	0.18608	0.412324	0.184242	0.0705546	0.799547	0.427075	-0.760601	0.540767	0.204355
NAMPT	NAMPT	-0.453192	0.71654	-0.428309	0.576409	-0.632887	-1.23414	-0.831037	-1.08921	-1.58168	-0.988565	-1.07635	-1.28718	-1.39797	-1.21809	-1.19698	-0.711083	-0.820637	-0.841877	-0.659196	-0.428372	-1.91729	-0.641643
NT5C3A	NT5C3	-0.0192459	0.420487	-0.424363	-2.01322	-1.84706	-1.86774	-0.911385	-2.7061	-0.120117	-0.381611	-2.0828	-1.19928	-2.39426	-3.69992	-4.22992	-4.24222	-3.07499	-2.43673	-2.58742	-2.41204	-2.9849	-3.32581
OASL	OASL	0.031427	0.0711595	-0.10369	0.429986	0.720959	0.368122	0.395712	0.388764	-0.606484	2.36067	0.179479	2.84162	0.449798	0.200169	0.0243289	0.45853	-0.852009	0.00133041	0.568303	0.812656	0.117209	0.78722
MAP3K14	MAP3K14	-0.620654	0.729078	-0.155772	2.67663	2.80426	3.50039	2.70467	2.83656	3.44526	3.08839	3.50897	2.70484	3.56316	3.88198	3.50359	3.78395	3.77735	3.77471	2.87772	2.03819	2.68429	3.42964
TREX1	TREX1	-0.635148	0.714585	-0.120265	2.28353	2.11416	2.55542	1.35797	2.19572	2.91619	2.96246	3.09162	3.59818	3.21803	3.35008	1.69901	3.02857	2.44057	2.38582	2.64264	1.90976	1.13637	2.46358
IFI44L	IFI44L	-0.15576	0.743972	-0.640877	1.98532	1.67842	3.611	1.37835	0.206068	0.898639	4.06967	1.41301	7.02135	3.43368	4.91992	4.80199	4.98627	1.58406	3.7823	3.66636	3.03378	2.477	3.94244
DDX58	RIG-I	-0.389432	0.750301	-0.464549	0.370519	-0.504357	-0.396214	-1.3938	-0.635616	-0.708406	1.77075	-0.275421	2.0017	0.497598	0.0286773	0.0485313	0.501397	0.20894	0.658235	0.274453	-0.0210357	-0.510587	0.146911
P2RY6	P2RY6	-0.332414	0.408744	-0.0891002	4.92543	4.66801	4.74394	4.66731	3.6651	2.43891	1.86614	4.32714	3.85434	4.10794	3.72728	5.23429	5.46823	5.09664	4.0604	3.36963	3.86803	3.53002	4.78756
MS4A4A	MS4A4A	-0.705498	0.10566	0.557816	3.17978	1.99216	3.59182	3.47353	1.91664	1.53533	1.65106	3.2127	3.34125	2.86655	1.54752	2.44854	2.88761	3.70773	3.03423	4.34284	2.55463	4.20341	3.30643
SUN2	UNC84B	-0.653131	-0.121973	0.740183	1.82216	2.37092	3.83276	2.7963	1.89007	-0.551106	2.60551	3.81034	3.84012	2.66931	2.19645	2.5393	3.48037	3.69249	3.62457	1.93794	2.54541	2.75023	3.01356
DDIT4	DDIT4	-1.34558	0.485575	0.70773	1.13697	1.85019	1.16595	1.41214	1.29993	0.502515	2.40654	1.19014	1.57117	0.825231	0.702044	1.35453	1.73651	2.49753	0.959999	2.58267	0.957226	2.15185	1.20078
IFI6	IFI6	0.114439	-0.634403	0.457753	-0.725996	1.0719	-0.413529	-0.0065311	-1.06389	-1.10395	3.72685	-0.359107	-0.828811	-0.126734	-0.79153	-0.453445	0.310515	1.04754	-0.554247	-0.829845	0.429655	-0.552701	0.62967
HPSE	Heparanase	-0.140152	-0.058994	0.193162	-2.40938	-1.04896	-1.93062	-2.89096	-2.06408	-2.72431	-1.88648	-2.35607	-1.1734	-1.80641	-3.2258	-2.26854	-1.84921	-1.42019	-1.93945	-1.87689	-2.65501	-1.80509	-1.97973
UCP2	SLC25A8	-0.620418	0.99074	-0.457105	1.31624	2.25408	1.61526	1.9799	1.86124	1.51701	1.88424	2.66155	1.66633	2.08399	2.09115	2.10212	2.47227	3.44526	1.76635	1.71426	1.69001	1.34225	1.86921
MOV10	MOV10	0.0900584	0.321216	-0.426628	0.151652	-0.225134	-0.613008	-0.0201636	-0.340294	-0.330059	0.414826	0.485169	3.41784	0.417192	0.154584	0.266917	0.298906	1.52673	0.349332	0.0623135	-0.60579	0.225864	0.507486
SSBP3	SSBP3	0.673214	-0.775628	-0.0234722	-0.25612	0.774854	0.1962	-0.545405	-0.253461	-0.620731	-1.14418	-0.0939989	0.0199647	-0.103008	0.725334	0.510331	-0.41219	1.2729	-0.693286	0.403129	-1.62904	-1.34683	0.654062
RTP4	RTP4	-0.229075	0.362083	-0.145761	0.192807	-0.348208	-0.0203495	0.377775	-0.334582	0.211251	1.73987	0.167489	0.997675	0.374938	0.0225633	0.0952066	0.682571	1.29488	-0.0679146	-0.238427	-0.252896	-0.502462	0.361431
SLC15A3	SLC15A3	-0.869528	0.76163	0.0437854	3.373	3.78272	3.7737	3.55266	3.54662	2.47977	2.21207	4.5198	2.21722	4.80569	4.33812	4.57029	4.59595	5.44884	4.22502	3.77131	3.09884	2.36755	4.07664
IFIH1	MDA5	-0.358079	0.483079	-0.164765	-0.036264	-0.0642202	-0.388988	-0.219531	-1.06384	-1.20392	0.629205	0.030085	0.155688	0.287323	-0.29973	0.0319337	0.796216	1.39598	0.115254	-0.667955	-1.02108	-1.17653	0.523079
IFITM3	IFITM3	-0.0900179	0.364508	-0.338345	-0.564634	1.24348	0.241682	-0.325093	0.690615	-0.994371	0.826877	0.0875136	-0.588596	-0.224713	-0.394375	0.058031	0.729344	-0.0978861	0.385383	0.308839	0.763531	0.472718	1.09712
BST2	Tetherin	0.240503	-0.0549708	-0.197824	-0.0630667	0.543492	-0.0607249	-0.317453	-0.528447	-1.02319	1.44959	-0.900715	2.45724	-0.162752	-0.628162	-0.0602188	0.49276	-0.0925619	0.407716	-0.201834	-0.697228	0.0828911	0.467899
ISG15	ISG15	-0.441206	0.383319	0.0304666	-0.184891	1.29882	0.186798	0.681087	0.0621777	-1.00967	3.9866	0.053527	2.53165	-0.307355	-0.378089	-0.534483	0.986096	0.462896	0.383704	-0.354301	0.892264	0.159748	1.16868
SERP1	SERP1	0.288901	-0.276573	-0.0194256	3.07334	4.55263	3.21067	3.33511	3.24741	3.06211	1.77212	3.40606	2.66884	3.99977	2.5652	4.24241	4.29783	4.04153	3.99306	4.23823	4.21503	3.76127	4.26519
RPS11	RPS11	-0.0257135	-0.0711876	0.0859596	0.0393935	0.471272	0.748325	0.568132	0.146446	0.471908	0.540747	0.418824	0.8589	0.309204	0.1704	0.336666	0.442094	0.610603	0.430973	0.403798	0.281064	0.503539	0.280774
IFNAR1	IFNAR1	-0.204001	0.400525	-0.212328	3.58597	4.11299	3.19836	2.88033	2.88685	2.806	2.25576	3.42241	4.32709	3.80339	3.44396	3.83819	4.0161	3.33516	3.81641	3.39906	2.10394	2.63464	3.75751
IFNLR1	IFNLR1	-0.16768	-0.413155	0.543993	0.315014	-0.607417	-0.892293	0.182212	0.510544	0.97603	1.83324	-0.423913	1.66404	0.607628	0.381654	0.48615	-0.0446501	1.19113	0.858229	0.190952	-3.07104	-0.373245	0.341623
IFNAR2	IFNAR2	-0.371242	0.473283	-0.239569	-1.30354	-2.39323	-2.00976	-2.87949	-1.86811	-1.86214	-2.55238	-1.2404	0.305446	-1.06753	-1.47005	-0.993918	-0.948858	-1.49274	-1.24696	-1.83449	-2.96021	-2.39569	-1.32753
MX1	MX1	-0.109595	-0.425069	0.512078	-2.78653	-1.27534	-1.02382	-1.02137	-0.48916	-1.04883	1.27974	0.518354	2.2707	-0.0174393	0.210078	-2.4091	-1.21062	-3.81608	1.09105	-1.44427	-2.05819	-2.9144	-1.70096
IFNL3	IFNL3	-0.049988	-0.185462	0.231685	0.105068	0.710354	0.762053	-0.501886	0.223689	2.19842	1.96503	-0.501533	4.97377	0.15693	0.209588	0.109954	0.23994	0.678601	0.938727	0.549299	-0.0265545	-0.384014	1.07677
MB21D1	cGAS	-0.0216278	-0.307102	0.320045	5.18964	4.693	4.47518	4.67878	4.1428	4.23897	4.38743	4.69715	5.0319	5.25494	4.85511	3.2794	5.5749	4.78758	5.62901	4.60066	4.18277	3.78632	5.77622
TMEM173	STING	0.176954	-0.0785203	-0.101373	2.95583	3.32356	3.75403	3.87512	3.14703	3.72268	2.38914	3.4934	3.35117	3.77083	3.27959	2.82858	3.97607	2.9607	4.45653	3.26725	2.74183	2.97262	4.20877
MAVS	MAVS	0.136826	-0.0307753	-0.108208	1.77389	1.05282	2.11665	-0.438741	1.80508	0.780579	-0.337225	1.65646	-0.210276	0.723164	1.27216	1.57545	1.69844	1.20434	1.85084	1.42715	0.696522	1.04189	2.01454
USP18	USP18	-0.309222	0.0531768	0.245744	-0.0873884	0.142579	-0.719042	-0.32667	-1.29281	-1.69736	2.56381	-0.755741	3.06105	-0.83214	-0.519661	-2.56723	-1.40446	-0.95926	-1.10583	-1.56389	-1.25586	-0.343084	0.0477232
CH25H	CH25H	0.0991641	-0.738437	0.574131	-0.0748939	1.90584	-0.660421	-1.55163	0.0253692	-0.516523	-0.580846	-0.580509	-0.373803	-0.735569	-0.744325	-0.369365	-1.10469	-0.994869	-0.878468	-1.37027	-1.58686	-0.0816076	-0.0515334
IFITM1	IFITM1	-0.0744129	-0.352014	0.310553	-0.903239	0.321028	-0.52865	-0.33036	-0.978914	-1.12109	0.459977	-0.523005	0.702895	-0.59525	-0.674827	-1.18377	-0.223435	-0.815406	-0.61657	-0.982978	-0.538797	-0.755216	-0.35299
IFITM5	IFITM5	-0.0751957	-0.272797	0.339771	-1.31608	1.05645	-2.24988	-1.92641	2.2215	0.710911	1.02479	1.57872	1.52203	-0.500383	0.0700936	0.91225	1.4161	1.82739	2.64565	0.401783	0.198751	0.861883	0.872056
TRIM5	TRIM5	0.489003	-0.708598	0.153969	-0.586557	-0.0031726	0.250324	-0.352067	-2.02947	-1.57697	-0.590888	-1.36739	0.736022	-0.853658	-1.10267	-0.726175	-0.549711	-0.65645	-0.228875	-1.0787	-1.04282	-1.41627	-0.387693
TRIM22	TRIM22	-0.160436	-0.188037	0.33453	1.55756	1.0987	1.47276	0.757522	0.771733	0.660241	2.00773	0.856392	2.75658	1.33122	1.26656	1.30703	1.35717	1.01672	1.27077	0.892383	0.503997	0.938316	0.959321
PML	TRIM19	0.445883	-0.561717	0.0808499	1.31484	2.22209	1.81095	-0.209045	0.584478	0.268709	-0.814353	1.1771	2.13858	1.49768	1.37881	1.33043	1.54881	1.08974	1.45805	-0.0918779	-0.189864	-0.932991	1.00712
TRIM25	TRIM25	-0.112702	0.459697	-0.387735	-1.19995	-0.939456	-0.860516	-2.15349	-1.62348	-2.11415	1.16859	-0.78522	-0.0308668	-1.10862	-1.0796	-1.45067	-0.958228	-1.77257	-0.963278	-1.2804	-2.00831	-2.36512	-1.19027
TRIM56	TRIM56	0.267115	-0.620486	0.322082	1.42508	1.84892	2.56998	0.887036	1.39023	1.76008	1.8771	1.80379	1.789	2.52608	2.38431	2.21584	1.72449	1.94109	2.38971	1.53365	0.784586	0.767085	1.92061
RSAD2	Viperin	-0.0995002	0.0728988	0.0254662	1.48239	0.668173	-0.186052	-0.0714502	-1.00354	-2.12557	2.83497	-0.873098	3.66391	-0.580479	-0.21355	-1.44984	0.77789	-0.148901	-0.433091	-0.987782	0.0815081	-1.33795	0.837939
ASCC3	ASCC3	-0.00191896	-0.71952	0.663047	3.03012	2.32133	2.22805	2.70387	2.50102	3.04565	3.18562	2.23309	3.38093	2.92695	3.07741	2.69519	3.29365	2.57886	3.44014	2.87218	2.12979	2.82089	3.04855
ELF1	ELF1	-0.0867227	-0.0843236	0.168244	2.82885	1.36652	2.4319	2.19581	2.15441	1.88666	2.15283	2.57481	1.9723	2.74494	2.9847	2.76975	2.55423	2.56452	2.57356	2.58169	1.66904	1.57755	2.36422
TBX3	TBX3	0.254159	0.276558	-0.570874	0.152203	-0.332896	1.03982	-0.612457	1.3492	-0.437352	0.973446	1.12692	1.14717	0.153943	1.60921	2.11414	0.359849	1.47445	0.214222	0.961975	0.96465	0.646028	0.887084
SCO2	SCO2	-0.205254	0.107967	0.0943287	2.7494	3.92636	2.35206	3.61659	3.58477	1.16272	1.78876	2.87523	2.45652	2.44209	2.53355	2.22239	3.91323	3.41714	3.8875	2.91191	3.29501	3.22253	4.91972
APOBEC3A	APOBEC3A	0.273979	-0.1928	-0.0864381	3.5002	4.38394	1.96581	3.49577	2.25907	1.95397	0.0346133	5.43166	3.28285	4.55716	3.75973	3.92226	5.65189	4.3194	5.24074	3.95835	3.49395	1.39333	5.55711
APOBEC3G	APOBEC3G	0.184503	0.217724	-0.415914	4.69746	4.17821	4.21667	4.37805	4.2465	4.12787	2.90025	4.53981	4.51162	4.85097	5.16272	5.107	5.17906	4.54893	4.80533	4.30363	3.15532	3.97564	4.92694
APOBEC3D	APOBEC3D	0.512547	0.0657679	-0.62787	2.70666	2.22604	1.64134	2.32939	2.20054	2.68433	1.75193	2.62002	2.85713	3.22566	3.19962	3.17164	1.29569	3.06343	3.59439	2.69556	1.26562	2.08697	3.18949
