# Supplementary material for: Transcriptional Analysis of Human Skin Lesions Identifies Tryptophan-2,3-Deoxygenase as a Restriction Factor for Cutaneous Leishmania
Source: Front Cell Infect Microbiol. 2019 Oct 4;9:338. doi: 10.3389/fcimb.2019.00338 (PMC6788307; doi:10.3389/fcimb.2019.00338)
Supplement: Supplementary file 3 [file Table_3.XLSX]

## Sheet: s3 naive vs cl scores
COLUMN_NAMES:Rank	Feature	Description	Score	Feature P	FDR(BH)	Q Value	Bonferroni	Fold Change (log)	Fold change	Healthy Mean	CL Mean
10	CCL3	CCL3 - MIP-1A	-16.7114	2.2e-05	0.00014	1.61e-05	0.00374731	5.92715	60.8486	-0.00659883	5.92055
30	NR1H3	LXR-a	-10.9008	0.000672	0.00228578	0.000263023	0.114289	5.00717	32.1595	-0.0138864	4.99329
40	PPARGC1B	PGC1B	-9.28741	0.00559393	0.0133939	0.00154123	0.950969	4.93968	30.6896	-0.0207509	4.91893
11	IDO1	IDO-1	-15.7192	2.27e-12	3.85e-10	4.43e-11	3.85e-10	4.71885	26.3339	-0.00173351	4.71712
3	MB21D1	cGAS	-20.2022	3.93e-06	3.04e-05	3.49e-06	0.000668	4.70088	26.008	-0.0028948	4.69799
28	CXCL9	CXCL9	-11.1905	2.01e-06	1.8e-05	2.07e-06	0.000341	4.42446	21.4732	-0.013999	4.41046
6	APOBEC3G	APOBEC3G	-17.76	4.47e-05	0.000262	3.01e-05	0.00759495	4.41572	21.3434	-0.00456247	4.41116
8	TBX21	T-bet	-17.1154	1.07e-11	6.04e-10	6.95e-11	1.81e-09	4.39188	20.9937	-0.00143717	4.39045
81	IL17A	IL17A	-5.17057	0.00458527	0.0116343	0.00133875	0.779496	4.2681	19.2675	-0.0304267	4.23767
20	PKM	pyruvate kinase	-12.4425	0.00214003	0.00616618	0.000709538	0.363805	4.19014	18.2539	-0.0093116	4.18082
15	P2RY6	P2RY6	-13.5629	3.11e-06	2.52e-05	2.9e-06	0.000529	4.13091	17.5197	-0.00425671	4.12665
5	SDHA	SDHA	-18.6862	0.000131	0.000637	7.32e-05	0.0222794	4.12357	17.4309	-0.00393518	4.11964
58	CCL4	CCL4	-7.72648	0.00246352	0.00686555	0.000790014	0.418799	4.03111	16.3488	-0.0219172	4.00919
33	PRF1	Perforin	-10.4145	0.000105	0.000526	6.06e-05	0.0178975	3.93893	15.3369	-0.00909944	3.92984
51	NR1H2	LXR-b	-7.9865	0.0132534	0.0265068	0.00305011	1	3.85487	14.4687	-0.0291105	3.82575
14	IL10RA	IL-10RA	-13.7995	0.000781	0.00255425	0.000293916	0.132821	3.77485	13.6881	-0.00658448	3.76827
50	DRAM1	DRAM	-8.03466	0.00230264	0.00652414	0.000750727	0.391448	3.74611	13.4181	-0.0161318	3.72998
60	SLC15A3	SLC15A3	-7.23199	0.00620478	0.0144495	0.00166269	1	3.74536	13.4111	-0.0213711	3.72399
26	IFNG	IFNG	-11.2517	1.08e-07	1.15e-06	1.32e-07	1.84e-05	3.72602	13.2326	-0.00434361	3.72168
31	FCGR3A	CD16a	-10.6751	6.16e-09	1.31e-07	1.51e-08	1.05e-06	3.63091	12.3883	-0.00367682	3.62723
59	GBP5	GBP5	-7.45124	0.00266083	0.00729582	0.000839524	0.452341	3.6031	12.1518	-0.0306348	3.57246
2	LDHA	LDHA	-21.0479	0.000242	0.00100505	0.00011565	0.0412069	3.59966	12.1229	-0.00444922	3.59521
36	APOBEC3A	APOBEC3A	-9.57007	7.89e-09	1.49e-07	1.72e-08	1.34e-06	3.58922	12.0354	-0.00175312	3.58746
12	SERP1	SERP1	-15.2118	5.71e-07	5.71e-06	6.57e-07	9.7e-05	3.57857	11.9469	-0.00236562	3.5762
32	IL10	IL10	-10.6062	0.000495	0.00175143	0.000201536	0.0840689	3.48849	11.2238	-0.00686796	3.48162
38	IL2RA	IL2RA	-9.36847	0.00666993	0.0149196	0.00171678	1	3.41942	10.6991	-0.0134959	3.40592
70	MPO	Myeloperoxidase	-5.99211	0.0145229	0.0277404	0.00319207	1	3.40734	10.6099	-0.0198584	3.38748
1	TMEM173	STING	-22.3571	3.85e-11	1.64e-09	1.88e-10	6.55e-09	3.39439	10.5151	-0.00098	3.39341
24	CXCL10	CXCL10	-11.725	2.46e-06	2.09e-05	2.41e-06	0.000419	3.3939	10.5115	-0.0073011	3.3866
16	IFNAR1	IFNAR1	-13.5422	0.000105	0.000526	6.06e-05	0.0178984	3.3539	10.2241	-0.00526765	3.34864
35	MS4A1	CD20	-9.75098	1.12e-08	1.73e-07	1.99e-08	1.9e-06	3.34653	10.172	-0.00435185	3.34218
47	GZMB	Granzyme B	-8.3161	0.000368	0.00142233	0.000163666	0.0625825	3.29765	9.83311	-0.0130864	3.28456
21	CCR5	CCR5	-12.438	2.22e-05	0.00014	1.61e-05	0.0037704	3.24801	9.50058	-0.0052925	3.24272
45	GNLY	Granulysin	-8.52969	3.16e-05	0.000192	2.21e-05	0.0053683	3.2356	9.4192	-0.00925909	3.22635
56	MAP3K14	MAP3K14	-7.7565	0.00977306	0.0205114	0.00236023	1	3.20444	9.21793	-0.0157826	3.18866
61	SIRT2	Sirtuin 2	-7.20936	0.00715525	0.0152049	0.00174962	1	3.18397	9.08805	-0.0164793	3.16749
66	IRF2	IRF2	-6.59764	0.0157377	0.0290805	0.00334627	1	3.18134	9.0715	-0.0243073	3.15703
75	ENTPD1	CD39	-5.81083	0.024947	0.0421629	0.00485165	1	3.16624	8.97702	-0.0342079	3.13203
53	CCL5	CCL5 -RANTES	-7.88243	0.00320196	0.00864021	0.000994223	0.544334	3.14021	8.81654	-0.027573	3.11264
78	IFI44L	IFI44L	-5.51549	0.000957	0.0029567	0.000340225	0.162618	3.11701	8.67587	-0.017555	3.09945
94	IL1B	IL1b	-4.48706	0.0238597	0.0413893	0.00476264	1	3.07386	8.42025	-0.0386651	3.0352
109	IL8	IL8	-3.33659	0.0348231	0.0558484	0.00642644	1	3.03969	8.22314	-0.0727252	2.96696
85	6PGD	Phosphogluconate dehydrogenase	-5.06424	0.0252977	0.0421629	0.00485165	1	3.03184	8.17852	-0.0417304	2.99011
52	CD8A	CD8	-7.90911	0.00200041	0.00586327	0.000674681	0.340069	3.02754	8.15419	-0.0123618	3.01518
17	SCO2	SCO2	-13.3143	1.03e-10	3.5e-09	4.03e-10	1.75e-08	3.01559	8.08692	-0.000986	3.0146
27	CD8B	CD8b	-11.1936	6.44e-05	0.000365	4.2e-05	0.0109538	3.01504	8.08382	-0.00455616	3.01048
63	MS4A4A	MS4A4A	-6.92636	0.004707	0.0117675	0.00135408	0.80019	2.89789	7.45335	-0.0140075	2.88388
29	HIF1A	HIF-1a	-11.0489	0.00171666	0.00521128	0.000599658	0.291831	2.87142	7.31785	-0.00889732	2.86252
64	ASCC3	ASCC3	-6.92254	0.0153137	0.0286081	0.00329191	1	2.83595	7.14014	-0.0194638	2.81649
34	HK2	hexokinase-2	-10.3705	0.00188806	0.00563105	0.000647961	0.32097	2.82991	7.11031	-0.0065989	2.82331
96	UQCRC1	UQCRC1	-4.43022	0.0449089	0.0694047	0.00798634	1	2.81892	7.05634	-0.0535569	2.76536
19	IRF7	IRF7	-12.4613	0.000218	0.00095	0.000109355	0.0370633	2.74737	6.71492	-0.00313366	2.74424
25	CCL8	CCL8	-11.3838	5.47e-10	1.33e-08	1.53e-09	9.3e-08	2.74169	6.68855	-0.000305	2.74139
87	FAS	FAS	-4.92229	0.0191178	0.0342108	0.00393662	1	2.73608	6.66258	-0.0468058	2.68928
77	SUN2	UNC84B	-5.71397	0.00654642	0.0148385	0.00170746	1	2.68884	6.44793	-0.0116405	2.6772
65	APOBEC3D	APOBEC3D	-6.90635	0.00643417	0.0147812	0.00170086	1	2.5326	5.78612	-0.0165185	2.51608
71	TREX1	TREX1	-5.94102	0.0135597	0.0268041	0.00308433	1	2.5057	5.67924	-0.0136093	2.49209
42	IRF1	IRF1	-8.67617	0.000279	0.0011291	0.000129924	0.0474221	2.50455	5.67471	-0.00518027	2.49937
54	CD38	CD38	-7.87044	5.77e-06	4.19e-05	4.82e-06	0.000981	2.48165	5.58534	-0.00733604	2.47431
48	TNFRSF10A	TRAILR1	-8.10261	0.000511	0.00177189	0.00020389	0.0868225	2.4374	5.41666	-0.00782855	2.42958
46	CD4	CD4	-8.46277	0.000727	0.00242416	0.000278946	0.123632	2.35517	5.11656	-0.00717993	2.34799
7	ELF1	ELF1	-17.2977	8.77e-09	1.49e-07	1.72e-08	1.49e-06	2.314	4.9726	-0.000934	2.31307
23	CASP4	Caspase-4	-11.7409	0.000917	0.00288753	0.000332266	0.155927	2.27755	4.84853	-0.00551073	2.27204
73	IRF9	IRF9	-5.84907	0.0251052	0.0421629	0.00485165	1	2.24841	4.75158	-0.0169115	2.23149
9	NLRP3	NLRP3	-16.723	7.49e-08	9.1e-07	1.05e-07	1.27e-05	2.15119	4.44193	-0.000671	2.15052
49	IL22	IL22	-8.06337	0.000236	0.00100281	0.000115392	0.0401123	2.11178	4.32224	-0.00301394	2.10877
98	Casp1	Caspase-1	-4.33701	0.0461668	0.0707059	0.00813607	1	2.09356	4.268	-0.0402632	2.0533
55	IRF3	IRF3	-7.78631	0.00708189	0.0152049	0.00174962	1	2.08579	4.24509	-0.00624017	2.07955
62	TNF	TNF	-7.15023	0.00481971	0.0118747	0.00136641	0.819351	2.06933	4.19691	-0.0128828	2.05644
102	FoxP3	FoxP3	-3.87549	0.0313204	0.0507092	0.00583507	1	2.02575	4.07204	-0.0194841	2.00627
74	IL12A	IL12p35	-5.83157	0.00693727	0.0152049	0.00174962	1	2.01987	4.05547	-0.00743144	2.01244
4	SIRT1	Sirtuin 1	-19.1967	5.08e-12	4.32e-10	4.97e-11	8.64e-10	2.01805	4.05035	-0.000348	2.0177
115	HK1	Hexokinase-1	-3.13019	0.0174789	0.0316107	0.00363742	1	1.98881	3.96909	-0.0148386	1.97397
83	IFNB1	IFN-b1	-5.08058	0.000166	0.000761	8.75e-05	0.0282981	1.98868	3.96875	-0.00388429	1.9848
99	CD3G	CD3g	-4.00119	0.0448659	0.0694047	0.00798634	1	1.97448	3.92986	-0.0353685	1.93911
80	TRIM56	TRIM56	-5.3819	0.0161729	0.0295634	0.00340183	1	1.77562	3.42386	-0.0104297	1.76519
69	TGFB1	TGF-b	-6.00014	0.000889	0.00285038	0.000327992	0.15107	1.76718	3.40389	-0.00903595	1.75815
95	UQCRC2	UQCRC2	-4.44522	0.0425548	0.0669844	0.00770784	1	1.67812	3.2001	-0.0313934	1.64672
57	SIRT4	Sirtuin 4	-7.72884	0.00041	0.00151522	0.000174355	0.0697002	1.5679	2.96473	-0.00168156	1.56622
89	IL15	IL15	-4.79272	0.0243339	0.0417855	0.00480823	1	1.20688	2.30838	-0.0081277	1.19876
76	TRIM22	TRIM22	-5.79901	0.00337872	0.00897472	0.00103271	0.574382	1.20374	2.30336	-0.00464765	1.19909
72	MAVS	MAVS	-5.92141	9.26e-06	6.3e-05	7.25e-06	0.0015746	1.14302	2.20843	-0.000719	1.1423
93	PDK1	PDK1	-4.49256	0.000398	0.00150309	0.00017296	0.0676391	1.13886	2.20207	-0.00252993	1.13633
91	SIRT7	Sirtuin 7	-4.63064	0.013752	0.0268717	0.0030921	1	1.10263	2.14746	-0.00447385	1.09816
125	IFNL3	IFNL3	-2.26267	0.035309	0.0560984	0.0064552	1	0.71095	1.63688	-0.00125507	0.709695
97	BECN1	Beclin1	-4.38558	0.0118255	0.0239325	0.00275389	1	0.60022	1.51595	-0.00250362	0.597716
119	OASL	OASL	-2.50653	0.0210469	0.0372706	0.0042887	1	0.508071	1.42215	-0.000368	0.507703
116	NT5E	CD73	-3.1178	0.00712615	0.0152049	0.00174962	1	0.47618	1.39106	-0.000954	0.475226
67	RPS11	RPS11	-6.50082	0.000324	0.00127982	0.000147268	0.0550324	0.42644	1.34391	-0.00364717	0.422793
108	CD40	CD40	3.5284	0.00360483	0.00928517	0.00106844	0.612821	0.943063	1.92261	-0.00572893	-0.948792
88	SIRT5	Sirtuin 5	4.87372	0.0100907	0.0209198	0.00240723	1	1.04276	2.06016	-0.0207124	-1.06347
104	TRIM25	TRIM25	3.79885	0.0143625	0.0277404	0.00319207	1	1.18198	2.26888	-0.0135798	-1.19556
90	MT-ND1	MT-ND1	4.75371	0.000461	0.00166702	0.000191823	0.07835	1.19892	2.29568	-0.0454579	-1.24438
37	ACACA	ACAC-1	9.38266	8.36e-05	0.000444	5.11e-05	0.0142052	1.31005	2.4795	-0.00212642	-1.31218
92	RCOR2	RCOR2	4.54764	0.0272422	0.0449629	0.00517384	1	1.44981	2.73172	-0.0089564	-1.45876
101	FASN	fatty acid synthase	3.89991	0.0149116	0.0281663	0.00324108	1	1.4574	2.74612	-0.0173206	-1.47472
86	CD14	CD14	5.04369	0.0282071	0.0461078	0.00530559	1	1.54566	2.91938	-0.0243704	-1.57003
110	IL13	IL13	3.31534	0.00350446	0.00916552	0.00105467	0.595758	1.56838	2.96571	-0.00149095	-1.56987
84	IFNAR2	IFNAR2	5.07235	0.00613825	0.0144495	0.00166269	1	1.61424	3.0615	-0.0458429	-1.66008
79	ARG2	Arginase II	5.42857	0.0109685	0.0224656	0.0025851	1	1.88362	3.69	-0.0136016	-1.89722
106	S100A8	S100A8	3.61982	0.0231205	0.0405205	0.00466266	1	1.88802	3.70126	-0.0971151	-1.98513
18	HPSE	Heparanase	12.7182	8.98e-08	1.02e-06	1.17e-07	1.53e-05	2.06698	4.19009	-0.00199471	-2.06898
68	NT5C3A	NT5C3	6.49029	0.00017	0.000761	8.75e-05	0.028909	2.33532	5.04663	-0.00770749	-2.34303
105	FABP4	FABP4	3.67749	0.00546108	0.0132626	0.00152612	0.928383	2.48628	5.60332	-0.0357937	-2.52208
13	SLC2A1	GLUT1	14.7643	4.85e-10	1.33e-08	1.53e-09	8.24e-08	2.80889	7.00745	-0.0182556	-2.82714
82	SCGB2A2	Mammaglobulin-A	5.0985	6.95e-05	0.000381	4.38e-05	0.011811	3.35198	10.2105	-0.0136723	-3.36566
39	CXCR1	IL-8RA	9.30997	8.33e-07	7.87e-06	9.05e-07	0.000142	3.61243	12.2306	-0.00792673	-3.62035
43	SERPINA12	Serpina-12	8.65625	5.91e-06	4.19e-05	4.82e-06	0.00100469	3.90872	15.0191	-0.00830421	-3.91703
22	PPARGC1A	PGC1A	12.4232	0.000145	0.000687	7.9e-05	0.0247164	4.02465	16.2757	-0.0104128	-4.03506
44	FLG2	Fillagrin-2	8.56947	3.98e-08	5.2e-07	5.99e-08	6.76e-06	4.09573	17.0976	-0.0430758	-4.1388
41	ARG1	Arginase-1	9.00673	2.65e-08	3.76e-07	4.32e-08	4.51e-06	4.14479	17.6892	-0.00345229	-4.14825
