# Supplementary material for: Transcriptional Analysis of Human Skin Lesions Identifies Tryptophan-2,3-Deoxygenase as a Restriction Factor for Cutaneous Leishmania
Source: Front Cell Infect Microbiol. 2019 Oct 4;9:338. doi: 10.3389/fcimb.2019.00338 (PMC6788307; doi:10.3389/fcimb.2019.00338)
Supplement: Supplementary file 4 [file Table_4.XLSX]

## Sheet: gct ddct major_tropica.comp.mar
COLUMN_NAMES:Rank	Feature	Description	Score	Feature P	FDR(BH)	Q Value	Bonferroni	maxT	FWER	Fold Change (log)	Fold Change	major Mean	major Std	tropica Mean	tropica Std
10	PIP	Prolactin-inducing portein	2.53504	0.0230791	0.325037	0.285719	1	0.807725	0.816915	1.76003	3.38706	2.57045	1.37779	0.810421	1.62166
1	NT5C3A	NT5C3	4.62184	0.000151551	0.0257637	0.0226472	0.0257637	0.0236745	0.0236636	1.66919	3.18037	-1.55236	0.861359	-3.22155	0.711436
16	ATP5B	ATB-5b	2.30798	0.017515	0.325037	0.285719	1	0.917188	0.927656	0.432961	1.35	0.327791	0.235038	-0.10517	0.516722
9	LDHA	LDHA	-2.53797	0.0209141	0.325037	0.285719	1	0.806815	0.815324	0.324304	1.25206	3.4416	0.301762	3.7659	0.254946
5	CASP4	Caspase-4	-2.79388	0.0107601	0.325037	0.285719	1	0.634069	0.643248	0.42171	1.33951	2.07228	0.41944	2.49399	0.216126
3	ANKRD37	ANKRD37	-3.61926	0.00203512	0.115323	0.101373	0.34597	0.175659	0.178408	0.601301	1.51708	-1.33996	0.401284	-0.73866	0.321704
17	GZMA	Granzyme A	-2.19612	0.0429973	0.406085	0.356963	1	0.953712	0.960737	0.646985	1.56589	1.46739	0.530256	2.11437	0.726683
12	SERP1	SERP1	-2.44606	0.0271926	0.325037	0.285719	1	0.854154	0.866537	0.724943	1.65284	3.23281	0.736174	3.95775	0.550242
11	CD8B	CD8b	-2.48148	0.0255472	0.325037	0.285719	1	0.834246	0.847204	0.755449	1.68816	2.65264	0.598903	3.40809	0.71506
8	CCR5	CCR5	-2.54777	0.0222564	0.325037	0.285719	1	0.800797	0.809403	0.772758	1.70853	2.87668	0.547706	3.64944	0.746978
15	CCL5	CCL5 -RANTES	-2.34077	0.0288813	0.325037	0.285719	1	0.903765	0.915196	0.775866	1.71222	2.74512	0.7708	3.52099	0.673841
7	MPO	Myeloperoxidase	-2.67639	0.0176449	0.325037	0.285719	1	0.71845	0.727846	0.889269	1.85224	2.96625	0.774787	3.85552	0.673301
14	PRF1	Perforin	-2.36449	0.0305917	0.325037	0.285719	1	0.892951	0.904891	1.02145	2.02996	3.44599	0.76458	4.46744	1.07399
13	CCL4	CCL4	-2.36892	0.0298556	0.325037	0.285719	1	0.891208	0.90318	1.09152	2.13099	3.49215	1.19674	4.58368	0.788546
4	GZMB	Granzyme B	-2.97334	0.00824872	0.325037	0.285719	1	0.505813	0.513553	1.23257	2.34984	2.70071	0.85194	3.93328	0.945178
6	CXCL9	CXCL9	-2.71391	0.0155232	0.325037	0.285719	1	0.691582	0.701	1.35798	2.56325	3.76721	1.27176	5.12519	0.893172
2	RORC	ROR-g	-4.12787	0.00127736	0.108576	0.0954417	0.217151	0.065167	0.0655567	3.55311	11.738	-0.972277	2.62445	2.58084	0.685004
